# Supplementary material for: Improved flooding tolerance and carbohydrate status of flood-tolerant plant Arundinella anomala at lower water temperature
Source: PLoS One. 2018 Mar 21;13(3):e0192608. doi: 10.1371/journal.pone.0192608 (PMC5862403; doi:10.1371/journal.pone.0192608)
Supplement: S1 Data — (XLS) [file pone.0192608.s001.xls]

## Sheet: Fig 1 (Dry mass)
				Dry mass (g)
					Duration	Control	SE		10℃	SE		20℃	SE		30℃	SE
				Total plant	0d	8.4695	1.733		8.4695	1.733		8.4695	1.733		8.4695	1.733
					10d	10.1212	0.992		12.4221	1.16		11.846	1.078		8.3454	0.858
					30d	15.5764	2.247		9.7776	2.568		10.1664	1.25		6.2892	0.492
					60d	18.4166	3.351		7.1826	1.265		5.255	0.519		2.5368	0.916
				Leaf blade	0d	2.0934	0.418		2.0934	0.418		2.0934	0.418		2.0934	0.418
					10d	2.5588	0.294		3.0129	0.289		2.8168	0.295		1.6028	0.205
					30d	3.7728	0.596		2.2438	0.469		2.1096	0.333
					60d	5.0832	1		1.654	0.221
				Leaf sheath	0d	1.2463	0.224		1.2463	0.224		1.2463	0.224		1.2463	0.224
					10d	1.3582	0.121		1.9869	0.187		1.7548	0.149		1.0513	0.158
					30d	2.3906	0.327		1.3422	0.267		1.3592	0.225
					60d	2.8544	0.545		0.921	0.138
				Root	0d	1.1895	0.194		1.1895	0.194		1.1895	0.194		1.1895	0.194
					10d	2.1616	0.228		1.3857	0.233		1.398	0.29		1.3478	0.279
					30d	2.4214	0.333		1.3518	0.462		1.4792	0.232		1.4388	0.239
					60d	3.1422	0.564		1.6098	0.116		1.3393	0.162		1.7018	0.109
				Stem	0d	3.9404	0.959		3.9404	0.959		3.9404	0.959		3.9404	0.959
					10d	4.0426	0.35		4.5336	0.359		4.912	0.444		3.7971	0.361
					30d	6.9916	1.126		4.016	0.991		4.2184	0.5		3.8504	0.334
					60d	7.3368	1.439		2.9978	0.416		3.2116	0.308		1.0438	0.337
				dead shoot	0d	1.1133	0.428		1.1133	0.428		1.1133	0.428		1.1133	0.428
					10d	1.6632	0.355		1.9975	0.333		1.8555	0.433		2.6093	0.342
					30d	1.9236	0.305		1.3466	0.311		1.1152	0.0708		2.2902	0.324
					60d	1.7694	0.447		1.7682	0.41		2.2994	0.344		2.2273	0.163

## Sheet: Fig 2(Carbohydrate content)
		Carbohydrate content (mg/g dry mass)
		Tissue	Carbohyrate	Duration	Control	SE		10℃	SE		20℃	SE		30℃	SE
		Leaf blade	Glucose	0d	3.3743	0.212		3.3743	0.212		3.3743	0.212		3.3743	0.212
				10d	3.594	0.465		2.0204	0.269		1.555	0.164		1.0656	0.0391
				30d	2.8003	0.18		2.3447	0.336		1.0081	0.0962
				60d	3.1669	0.414		1.5941	0.139
		Leaf blade	Fructose	0d	3.2993	0.187		3.2993	0.187		3.2993	0.187		3.2993	0.187
				10d	3.9153	0.527		2.221	0.278		1.5976	0.252		0.9836	0.0866
				30d	4.7059	0.348		3.1653	0.317		1.2394	0.133
				60d	3.1951	0.593		1.5367	0.244
		Leaf blade	Suctose	0d	14.7589	0.942		14.7589	0.942		14.7589	0.942		14.7589	0.942
				10d	14.1098	0.889		7.9329	0.71		8.4288	0.577		12.1575	0.541
				30d	10.5891	0.735		8.0639	1.164		4.306	0.305
				60d	12.3785	0.311		7.1583	0.719
		Leaf blade	Starch	0d	28.7429	2.74		28.7429	2.74		28.7429	2.74		28.7429	2.74
				10d	37.2289	2.52		4.4489	0.615		2.0969	0.756		5.0688	0.513
				30d	46.2237	5.427		4.2138	0.536		2.3591	0.479
				60d	70.549	11.334		2.9537	0.277
		Leaf sheath	Glucose	0d	2.824	0.379		2.824	0.379		2.824	0.379		2.824	0.379
				10d	3.521	0.639		1.506	0.16		1.26	0.286		0.829	0.122
				30d	4.325	0.474		1.978	0.0936		0.828	0.12
				60d	2.519	0.816		1.028	0.266
		leaf sheath	Fructose	0d	3.8943	0.594		3.8943	0.594		3.8943	0.594		3.8943	0.594
				10d	4.937	0.895		2.2043	0.237		1.5625	0.27		0.9204	0.163
				30d	5.5703	0.969		2.5713	0.271		0.8008	0.189
				60d	8.7861	1.152		1.4575	0.367
		Leaf sheath	Sucrose	0d	16.7778	0.879		16.7778	0.879		16.7778	0.879		16.7778	0.879
				10d	14.1089	0.458		9.5234	0.77		8.7029	0.854		12.2916	0.801
				30d	12.676	1.245		7.6096	1.721		5.9422	0.764
				60d	11.918	0.518		7.7586	1.071
		Leaf sheath	Starch	0d	19.072	1.763		19.072	1.763		19.072	1.763		19.072	1.763
				10d	29.18	2.184		3.919	0.432		7.301	0.597		7.47	0.741
				30d	52.752	9.083		3.155	0.807		4.407	0.728
				60d	33.589	1.945		2.82	0.938
		Root	Glucose	0d	0.969	0.0798		0.969	0.0798		0.969	0.0798		0.969	0.0798
				10d	1.3082	0.182		0.9944	0.0952		1.0634	0.161		0.3811	0.0495
				30d	2.1684	0.208		0.9681	0.197		0.3268	0.0949		0.0469	0.0243
				60d	2.1119	0.316		0.7504	0.141		0.2213	0.0634		-0.0641	0.028
		Root	Sucrose	0d	13.8046	1.566		13.8046	1.566		13.8046	1.566		13.8046	1.566
				10d	7.5767	1.331		9.0782	0.757		8.3026	1.08		2.7797	0.636
				30d	15.3516	3.5		10.2427	2.025		3.2355	0.388		0.5337	0.0819
				60d	12.8459	2.667		6.4916	1.447		2.1874	0.344		1.3719	0.17
		Root	Fructose	0d	1.3516	0.215		1.3516	0.215		1.3516	0.215		1.3516	0.215
				10d	2.0113	0.276		1.4927	0.254		1.5454	0.253		0.4637	0.123
				30d	4.5105	0.432		1.1792	0.249		0.2684	0.0775		0.0421	0.021
				60d	3.6445	0.698		1.7881	0.508		0.2205	0.0614		0.1672	0.0574
		Root	Starch	0d	5.509	1.039		5.509	1.039		5.509	1.039		5.509	1.039
				10d	2.258	0.432		1.582	0.261		2.004	0.196		1.624	0.705
				30d	2.515	0.214		1.743	0.402		1.254	0.0808		1.163	0.0879
				60d	2.476	0.38		0.719	0.235		0.807	0.0874		0.629	0.208
		Stem	Glucose	0d	3.106	0.68		3.106	0.68		3.106	0.68		3.106	0.68
				10d	2.508	0.279		3.968	0.924		3.527	0.638		2.006	0.496
				30d	2.654	0.48		2.559	0.0808		1.195	0.364		1.387	0.333
				60d	2.061	0.21		1.54	0.826		0.515	0.0648		0.525	0.13
		Stem	Fructose	0d	3.7357	0.705		3.7357	0.705		3.7357	0.705		3.7357	0.705
				10d	3.7495	0.31		3.992	0.739		1.7176	0.283		1.7949	0.374
				30d	3.1313	0.342		2.829	0.108		0.767	0.229		0.6484	0.105
				60d	2.2919	0.277		2.0835	0.844		0.5205	0.113		0.4123	0.0487
		Stem	Sucrose	0d	27.8688	2.531		27.8688	2.531		27.8688	2.531		27.8688	2.531
				10d	28.8975	4.036		17.352	1.533		12.5414	1.052		12.0885	1.287
				30d	28.9591	2.588		15.666	2.681		7.1932	1.057		14.5466	1.114
				60d	20.1664	1.401		8.1674	1.4765		5.7793	1.199		5.2969	1.834
		Stem	Starch	0d	134.143	5.031		134.143	5.031		134.143	5.031		134.143	5.031
				10d	143.579	14.499		83.312	12.078		117.088	12.234		98.602	13.494
				30d	181.573	5.203		47.904	7.137		70.036	14.418		68.249	17.793
				60d	166.706	16.03		34.952	7.564		36.185	4.54		16.964	6.72

## Sheet: Fig 3 (Carbohydrate pool)
		Carbohydrate Pool (mg per plant)
		Tissue	Duration	Control	SE		10℃	SE		20℃	SE		30℃	SE
		Total plant	0d	842.953	177.133		842.953	177.133		842.953	177.133		842.953	177.133
			10d	977.189	98.278		586.777	76.862		738.563	82.025		554.397	101.548
			30d	2004.17	320.57		435.221	128.558		364.377	103.558		339.821	87.797
			60d	2068.23	416.904		161.248	55.799		150.397	31.785		36.3302	12.02
		Stem	0d	651.725	69.091		651.725	69.091		651.725	69.091		651.725	69.091
			10d	723.483	79.389		464.309	60.942		646.314	71.978		462.169	75.588
			30d	1509.48	185.206		304.01	53.021		313.544	79.017		335.69	98.752
			60d	1420.65	343.85		114.596	39.945		116.585	22.694		29.1436	9.457
		Leaf blade	0d	107.427	22.908		107.427	22.908		107.427	22.908		107.427	22.908
			10d	152.075	20.586		48.2061	3.709		41.0238	6.227		31.8135	4.202
			30d	247.847	57.308		40.5837	9.83		18.902	3.44
			60d	441.007	79.958		35.8746	5.181
		Leaf sheath	0d	54.6428	11.714		54.6428	11.714		54.6428	11.714		54.6428	11.714
			10d	70.5479	8.505		33.4504	2.848		31.9599	1.953		23.2611	4.539
			30d	180.265	33.057		20.2241	5.36		17.1204	4.166
			60d	141.423	25.724		10.5694	1.312
		Root	0d	29.1593	4.404		29.1593	4.404		29.1593	4.404		29.1593	4.404
			10d	31.0827	8.059		40.8108	6.06		31.9264	3.093		10.6978	3.247
			30d	66.5718	9.761		27.3877	5.806		14.8107	2.724		4.1311	0.781
			60d	65.1516	15.822		17.7634	5.999		5.2786	0.293		4.9639	2.053

## Sheet: Fig 4 (Carbohydrate in  dead)
			Carbohydrate content (mg/g dry mass)
				Living stem	SE		Dead stem	SE
			Glucose	0.525	0.13		0.329	0.0669
			Fructose	0.412	0.0487		0.231	0.0622
			Sucrose	6.965	0.474		0.464	0.0763
			Starch	18.297	5.713		5.729	1.042
				Living leaf	SE		Dead leaf	SE
			Glucose	1.12	0.08		0.4	0.0989
			Fructose	1.239	0.15		0.2	0.0327
			Sucrose	4.5	0.35		1.75	0.323
			Starch	5.42	0.6		5.2	0.539
